# Supplementary material for: Visceral adipose tissue and cardiometabolic risk factors in young Hispanic and non-Hispanic girls
Source: Front Pediatr. 2022 Sep 12;10:892206. doi: 10.3389/fped.2022.892206 (PMC9510700; doi:10.3389/fped.2022.892206)
Supplement: Supplementary file 1 [file Table_1.XLSX]

## Sheet: Supplemental 1
Supplemental Table 1: Multiple linear regression models assessing the relationship between visceral adipose tissue and cardiometabolic risk factors with BMI as a continuous variable
		Interaction Models
		All Girls (n = 337)
		Coefficient	SE	P-value
Triglycerides	Age	0.0558588	0.0248953	0.025511
	Tanner	-0.0415187	0.0325996	0.203703
	Hisp. Ethnicity	0.047896	0.0528172	0.365161
	VAT (log)	-0.0692073	0.0497807	0.165392
	BMI percentile (continuous)	-0.0088854	0.0031561	0.005166
	VAT*BMI Percentile	0.0025105	0.0006554	0.000153
Low density lipoprotein cholesterol (LDL-C)	Age	-0.0094966	0.0153657	0.537
	Tanner	-0.0049603	0.0201208	0.8054
	Hisp. Ethnicity	-0.0320158	0.0325994	0.3268
	VAT (log)	-0.0161276	0.0307252	0.6
	BMI percentile (continuous)	-0.0021598	0.001948	0.2684
	VAT*BMI Percentile	0.000693	1.713	0.0876
High density lipoprotein cholesterol (HDL-C)	Age	-0.0142827	0.0112383	0.2047
	Tanner	0.0100043	0.0147161	0.4971
	Hisp. Ethnicity	0.0134931	0.0238428	0.5718
	VAT (log)	0.0010505	0.022472	0.9627
	BMI percentile (continuous)	0.0017926	0.0014247	0.2092
	VAT*BMI Percentile	-0.0006801	0.0002958	0.0221
HOMA-IR	Age	0.0623363	0.0231511	0.00745
	Tanner	0.016984	0.0303157	0.5757
	Hisp. Ethnicity	0.0178017	0.0491168	0.71726
	VAT (log)	-0.034435	0.046293	0.4575
	BMI percentile (continuous)	-0.008686	0.002935	0.0033
	VAT*BMI Percentile	0.0029652	0.0006094	< 0.0001
C-reactive protein (CRP)	Age	-0.032296	0.064893	0.619
	Tanner	-0.181382	0.084975	0.0335
	Hisp. Ethnicity	0.071758	0.137675	0.6026
	VAT (log)	-0.226902	0.12976	0.0813
	BMI percentile (continuous)	-0.019687	0.008227	0.0173
	VAT*BMI Percentile	0.0073	0.001708	< 0.0001
Systolic blood pressure	Age	1.69315	0.49213	0.000655
	Tanner	0.53631	0.64443	0.405888
	Hisp. Ethnicity	0.37748	1.0441	0.717933
	VAT (log)	-1.66585	0.98407	0.091434
	BMI percentile (continuous)	-0.16511	0.06239	0.008526
	VAT*BMI Percentile	0.04122	0.01296	0.001604
Diastolic blood pressure	Age	1.24556	0.40057	0.00204
	Tanner	-0.27623	0.52453	0.59881
	Hisp. Ethnicity	0.59384	0.84984	0.48519
	VAT (log)	-0.94696	0.80098	0.23796
	BMI percentile (continuous)	-0.10231	0.05078	0.04475
	VAT*BMI Percentile	0.02833	0.01054	0.00758
Notes: Unstandardized regression coefficients. Reference category for ethnicity is non-Hispanic. Bold text indicates statistical significance (p < 0.05). Abbreviations: BMI body mass index, HOMA-IR homeostatic model of insulin resistance, VAT visceral adipose tissue.
