# Supplementary material for: Visceral adipose tissue and cardiometabolic risk factors in young Hispanic and non-Hispanic girls
Source: Front Pediatr. 2022 Sep 12;10:892206. doi: 10.3389/fped.2022.892206 (PMC9510700; doi:10.3389/fped.2022.892206)
Supplement: Supplementary file 2 [file Table_2.XLSX]

## Sheet: Supplemental 2
Supplemental Table 2: Multiple linear regression model sensitivity analysis assessing the relationship between visceral adipose tissue and cardiometabolic risk factors in only girls scanned on the Prodigy DXA scanner (n = 274)
		Interaction Models				Stratified Models
		All Girls (n = 274)				BMI < 85th Percentile (n = 163)			BMI ≥ 85th Percentile (n = 111)
		Coefficient	SE	P-value		Coefficient	SE	P-value	Coefficient	SE	P-value
Triglycerides	Age	0.02585	0.02829	0.3686	Age	0.046334	0.040043	0.249	0.0183	0.04613	0.6923
	Tanner	-0.0164475	0.0358143	0.64643	Tanner	-0.006762	0.054608	0.902	-0.0588	0.05215	0.2621
	Hisp. Ethnicity	-0.0004096	0.0637433	0.99488	Hisp. Ethnicity	-0.003497	0.080443	0.965	0.01687	0.10664	0.8746
	BMI: ≥85th per.	-1.20198	0.433227	0.00592	BMI percentile	0.001927	0.001663	0.248	0.01342	0.01506	0.3749
	VAT (log)	0.04941	0.0326	0.13077	VAT (log)	0.024856	0.037492	0.508	0.24018	0.09728	0.0152
	VAT*BMI Inter	0.241404	0.0769285	0.00189
Low density lipoprotein cholesterol (LDL-C)	Age	-0.02734	0.01699	0.1088	Age	-0.0277312	0.0237111	0.244	-0.021472	0.027607	0.438
	Tanner	0.0122	0.02123	0.566	Tanner	0.0228841	0.0323357	0.4802	-0.007052	0.03121	0.822
	Hisp. Ethnicity	-0.06664	0.03778	0.0789	Hisp. Ethnicity	-0.0917455	0.0476336	0.0559	-0.019073	0.063825	0.766
	BMI: ≥85th per.	-0.32933	0.25676	0.2007	BMI percentile	0.0004145	0.0009845	0.6743	0.006688	0.009014	0.46
	VAT (log)	0.02383	0.0195	0.2226	VAT (log)	0.0193148	0.0222009	0.3856	0.057202	0.058221	0.328
	VAT*BMI Inter	0.06485	0.04559	0.1561
High density lipoprotein cholesterol (HDL-C)	Age	-0.005596	0.012787	0.662	Age	-0.0265437	0.0188173	0.16	0.004794	0.017739	0.78748
	Tanner	0.001021	0.015975	0.9491	Tanner	-0.000231	0.0256617	0.993	0.028426	0.020054	0.15931
	Hisp. Ethnicity	0.009805	0.028433	0.7305	Hisp. Ethnicity	-0.0269076	0.0378022	0.478	0.051583	0.041011	0.21126
	BMI: ≥85th per.	0.327083	0.193241	0.0917	BMI percentile	-0.0007685	0.0007813	0.327	-0.016612	0.005792	0.00499
	VAT (log)	-0.028806	0.014674	0.0507	VAT (log)	-0.0160513	0.0176188	0.364	-0.042958	0.03741	0.25345
	VAT*BMI Inter	-0.073188	0.034314	0.0338
HOMA-IR	Age	0.03909	0.0257	0.129378	Age	0.080818	0.032576	0.01416	0.0247	0.04508	0.584944
	Tanner	0.04959	0.03211	0.123656	Tanner	0.028475	0.044425	0.52248	0.01238	0.05096	0.808493
	Hisp. Ethnicity	-0.02552	0.05714	0.655569	Hisp. Ethnicity	0.035671	0.065442	0.58648	-0.11431	0.10422	0.275242
	BMI: ≥85th per.	-1.48191	0.38837	0.000169	BMI percentile	0.003815	0.001353	0.00541	0.01404	0.01472	0.342491
	VAT (log)	0.10547	0.02949	0.000413	VAT (log)	0.057772	0.030501	0.06005	0.37699	0.09507	0.000134
	VAT*BMI Inter	0.31396	0.06896	< 0.0001
C-reactive protein (CRP)	Age	-0.12327	0.07475	0.10028	Age	-0.061953	0.106098	0.56	-0.12869	0.11419	0.26233
	Tanner	-0.11981	0.09338	0.20062	Tanner	-0.052678	0.14469	0.716	-0.30765	0.12909	0.01896
	Hisp. Ethnicity	0.03336	0.16621	0.84105	Hisp. Ethnicity	0.043662	0.213142	0.838	0.10323	0.26399	0.69656
	BMI: ≥85th per.	-2.86218	1.1296	0.01186	BMI percentile	0.004153	0.004405	0.347	0.08408	0.03728	0.02621
	VAT (log)	0.13687	0.08578	0.11175	VAT (log)	0.075921	0.099341	0.446	0.45824	0.24081	0.0598
	VAT*BMI Inter	0.65362	0.20058	0.00126
Systolic blood pressure	Age	1.5549	0.5439	0.00459	Age	1.55148	0.7868	0.0504	2.5619	0.7862	0.001508
	Tanner	0.8619	0.6795	0.20574	Tanner	0.816	1.07299	0.4481	-0.1477	0.8887	0.868343
	Hisp. Ethnicity	0.1	1.2094	0.93416	Hisp. Ethnicity	0.83976	1.58061	0.596	-0.012	1.8175	0.994745
	BMI: ≥85th per.	-24.7116	8.2197	0.0029	BMI percentile	0.01106	0.03267	0.7353	0.9975	0.2567	0.000179
	VAT (log)	0.1195	0.6242	0.84837	VAT (log)	-0.04006	0.73669	0.9567	0.6496	1.6579	0.695998
	VAT*BMI Inter	4.7921	1.4596	0.00116
Diastolic blood pressure	Age	1.13093	0.45363	0.0133	Age	0.869893	0.655027	0.186	1.8809	0.6829	0.00694
	Tanner	-0.30859	0.56673	0.5866	Tanner	0.214202	0.893283	0.811	-1.3195	0.772	0.09039
	Hisp. Ethnicity	0.12161	1.00869	0.9041	Hisp. Ethnicity	0.647707	1.31589	0.623	-0.2443	1.5788	0.87732
	BMI: ≥85th per.	-13.6369	6.85547	0.0477	BMI percentile	0.001489	0.027197	0.956	0.5325	0.223	0.01873
	VAT (log)	-0.07316	0.52057	0.8883	VAT (log)	-0.156395	0.613308	0.799	0.5492	1.4402	0.70371
	VAT*BMI Inter	2.88898	1.21733	0.0183
Notes: Unstandardized regression coefficients. Reference category for ethnicity is non-Hispanic. Bold text indicates statistical significance (p < 0.05). Abbreviations: BMI body mass index, HOMA-IR homeostatic model of insulin resistance, VAT visceral adipose tissue.
